# Supplementary material for: Boron Compounds Exhibit Protective Effects against Aluminum-Induced Neurotoxicity and Genotoxicity: In Vitro and In Vivo Study
Source: Toxics. 2022 Jul 28;10(8):428. doi: 10.3390/toxics10080428 (PMC9413983; doi:10.3390/toxics10080428)
Supplement: Supplementary file 1 [file toxics-10-00428-s001.zip]

Archive with 1 entries (1 files):
- toxics-1730081-supplementary.pdf
